# Supplementary material for: Underweight predicts extubation failure after planned extubation in intensive care units
Source: PLoS One. 2023 Apr 13;18(4):e0284564. doi: 10.1371/journal.pone.0284564 (PMC10101394; doi:10.1371/journal.pone.0284564)
Supplement: S1 Data — (XLS) [file pone.0284564.s001.xls]

## Sheet: Sheet1
P_no	Age	Gender (1=male, 2=female)	BMI	smoking	Division (1=med, 2=surg)	APACHE II	GCS	admission_before_intubate	Intubation_duration	MV_indication (1=shock, 2=hypoxia, 3=conscious, 4=surg)	ESRD	CKD	CHF	DM	COPD	Cancer	corticosteroids	Minute_V	Vt group	VT	RSBI	MEP	MIP	Cuff leak	ICU_stay	reintubation	Hb	K	Albumin	P/F ratio
1	74	1	17.6	0	2	23	10	2	7	3	0	0	0	0	0	1	0	9.1	1	433	48	40	-30	250	11	0	11.4	4.4	2.4	167
2	59	1	25.7	0	1	27	8	0	6	2	1	0	0	0	0	0	0	7.49	1	441	39	68	-30	180	8	0	9.9	4.7	3.7	517
3	89	1	16.9	1	1	18	8	0	14	1	0	0	0	0	1	0	1	10.6	2	623	27.28	50	-40	350	19	0	9.3	4.4	2.7	250
4	60	2	21	0	1	12	10	0	4	1	0	0	0	1	0	0	0	4.75	1	190	131	28	-28	240	4	0	10.6	3.4	2.1	290
5	80	1	20.8	0	1	27	9	0	10	2	0	0	0	0	1	0	0	13.45	1	448	66.96	60	-45	300	14	0	11.7	3.5	3.1	346
6	35	1	25.8	0	2	20	8	0	5	3	0	0	0	0	0	0	0	12.54	2	836	17.9	20	-20	110	12	0	13.5	3.7	4.9	508
7	88	2	16.7	0	1	20	7	0	14	2	0	0	0	0	0	0	1	6.3	1	242	107.43	60	-40	100	21	0	12.4	4.9	2.3	489
8	66	2	20.4	0	2	10	9	1	11	4	0	0	0	0	0	0	0	7	1	350	57	50	-30	200	28	1	14.9	4.1	3.3	259
9	84	1	17	1	2	26	8	0	11	2	0	0	0	1	0	0	0	5.8	1	290	69	30	-42	200	18	0	10.3	3.9	3.2	576
10	30	1	23.5	0	2	32	4	0	25	1	0	0	1	0	0	0	0	11.4	2	518	42.5	8	-8	270	31	0	11.8	4.1	4.2	390
11	46	1	29.5	1	1	17	8	0	8	2	1	0	0	1	0	0	0	13	2	500	52	48	-60	260	9	0	9.6	4.7	3.6	250
12	51	1	26	0	2	12	9	0	5	3	0	0	0	0	0	0	0	9.31	1	423	52	40	-20	200	14	0	13.6	3.2	4.3	640
13	82	2	25.2	0	1	35	6	0	9	1	0	1	1	0	0	0	1	5.6	1	311	58	18	-40	230	11	0	8.9	2.6	2.9	203
14	72	1	22.5	1	2	28	10	4	5	4	0	1	0	0	0	0	0	6.46	1	430	34.88	80	-80	180	11	0	10.7	4.9	2.2	455
15	52	2	26.4	0	1	17	10	0	8	2	0	0	0	0	0	0	0	10.29	2	541.6	35.08	30	-10	300	9	0	10.7	4.2	3	230
16	55	1	19.8	1	1	25	9	0	9	1	0	0	0	0	0	0	1	9.5	1	395	60	38	-40	210	11	0	13.3	4.1	4.6	542
17	48	1	16.5	1	1	23	6	0	10	1	0	1	0	0	0	0	1	8.54	2	534	29.9	60	-40	170	12	0	12.2	4.2	3.2	583
18	94	1	23.7	0	1	31	8	0	9	1	0	0	0	0	1	0	0	7.56	1	420	42.8	20	-4	430	10	0	13	4	2.9	444
19	85	2	24.5	0	1	18	8	0	9	1	0	0	0	0	1	0	0	5.32	1	260	76.9	28	-20	101	11	0	10.8	3.3	3.3	236
20	72	2	20.1	0	1	21	10	0	8	2	1	0	0	1	0	0	1	12	1	480	52	40	-30	80	10	1	7.3	4.7	3.6	225
21	67	2	24.4	1	2	23	10	0	0	1	0	0	0	1	0	0	0	5.51	1	290	65	30	-28	280	6	0	10.6	4.4	4	263
22	79	1	18.8	0	1	23	9	0	21	2	0	0	0	0	0	0	0	10.5	1	338	92	48	-60	210	21	0	11.3	3.9	3	331
23	51	1	22.1	1	1	12	10	0	7	1	0	0	0	0	0	0	0	5.62	1	351	46	88	-40	200	8	0	11.3	4.2	4.3	258
24	58	2	39.2	0	2	17	7	0	6	4	0	0	0	1	0	0	0	9.63	1	370	70.1	60	-40	170	9	0	10.1	4.5	2.7	319
25	52	1	18.3	1	1	25	8	0	28	1	0	0	0	0	0	0	1	8.3	1	286	101	58	-44	250	29	0	9.2	4.1	1.9	265
26	84	1	20.5	0	1	15	9	0	8	2	0	0	0	1	0	0	0	7.22	1	241	124	30	-32	390	10	0	10.6	3	4.3	402
27	45	1	20.3	1	2	27	10	0	6	4	0	1	0	0	0	0	0	10.81	2	600	29.9	46	-30	370	8	0	10.9	4	2.4	521
28	67	1	16.9	0	1	27	7	0	5	1	0	0	0	1	0	0	1	8.25	1	393	53.4	60	-40	20	6	0	12.1	3.6	2.4	800
29	87	1	18.7	0	1	14	8	1	11	1	0	0	0	0	1	0	1	7.1	1	273	95	30	-20	250	14	0	10.1	4.8	3.4	345
30	72	1	18.7	0	1	19	8	1	18	1	0	1	0	0	0	0	0	6.79	1	323	6.5	45	-35	340	22	0	10.1	3.1	2.9	388
31	82	1	21.6	0	1	18	9	0	5	1	0	0	0	1	1	0	0	5.2	1	325	49	40	-32	210	8	0	9.7	4.1	3.1	173
32	97	2	17.8	0	1	25	7	0	4	2	0	0	0	0	0	0	0	4.85	1	285	59	30	-28	250	7	0	9.4	3.9	2.5	180
33	75	1	20.6	1	2	18	8	0	21	3	0	0	0	0	0	0	1	9.4	1	495	38	26	-30	250	37	0	12.2	4.6	3.6	448
34	76	2	21.8	0	1	36	9	0	25	1	0	0	0	1	0	0	1	10.4	1	371	75.2	30	-28	0	29	0	10.4	4.8	2.9	414
35	51	1	22.1	0	1	22	8	0	9	2	1	0	1	1	0	0	0	11.96	1	363	90.9	34	-20	310	13	0	10.2	4.6	3.9	405
36	56	1	20.1	1	2	27	9	1	17	1	0	0	0	0	0	0	1	10.5	2	525	38	20	-40	200	19	0	12	3.4	2.4	286
37	52	1	18.3	1	1	25	9	0	28	1	0	0	0	0	0	0	1	8.3	1	286	101	58	-44	250	29	0	9.2	4.1	1.9	265
38	84	2	21.8	0	1	25	4	0	20	1	1	0	0	1	0	0	1	4.6	1	184	136	18	-22	0	28	0	8.7	4.6	4.1	430
39	58	1	20.3	0	1	24	6	0	11	2	0	0	0	0	1	0	0	6.47	1	323.5	61.8	150	-70	300	16	0	11	3.8	2.7	396
40	82	2	19.7	0	1	36	9	0	12	2	0	0	0	0	0	0	1	5.28	1	330	48.48	50	-30	20	12	0	10.4	3.3	3.3	290
41	45	1	16.7	0	1	22	10	0	5	2	1	0	0	0	0	0	1	4.65	1	245	77.6	14	-44	250	23	1	10.6	4.8	4.2	288
42	58	2	19.1	0	1	14	9	0	27	2	0	0	0	1	0	0	1	6.9	1	192	188	10	-30	140	30	0	10.7	4.7	3.6	393
43	44	1	27.8	1	2	10	10	1	8	3	0	0	0	0	0	0	0	8.46	1	368	70.2	36	-36	390	14	0	13.2	4.9	4.1	329
44	77	2	25.9	0	1	23	10	0	8	2	0	0	1	1	1	0	1	5.5	1	275	72	40	-40	200	10	0	12.3	3.1	3.2	293
45	74	2	22.3	0	1	19	9	0	11	2	0	0	0	1	0	0	0	14.7	1	445	74	40	-38	120	13	0	10	3.2	3	317
46	42	1	29.6	1	2	9	9	0	9	4	0	0	0	0	0	0	0	7.3	1	332	66	40	-24	495	10	0	12.6	3.9	3.3	361
47	65	2	13.7	1	1	28	10	0	7	1	0	0	0	0	1	0	1	4.52	1	215	97.6	35	-20	200	8	0	8.6	2.6	2.6	369
48	34	1	25.8	0	1	6	10	1	15	2	0	0	0	0	0	1	0	5.52	2	613	14.7	32	-50	480	16	0	12.7	3.4	3	208
49	78	1	23.2	0	2	19	7	0	18	4	1	0	0	1	0	0	1	9.5	1	475	42	40	-30	210	31	0	7	3.7	3.5	352
50	88	1	18	0	1	25	8	1	12	2	0	0	0	1	0	0	1	4.5	1	265	64	8	-16	310	14	0	8.8	3.5	2.4	392
51	68	1	19.5	1	1	28	8	0	14	1	0	0	0	0	0	0	1	6.22	1	311	64	28	-24	260	24	0	14.5	3.7	4.8	228
52	43	1	23.2	1	2	16	9	1	19	4	0	0	0	0	0	0	0	11.12	1	397.1	70.52	50	-40	200	25	0	11.7	3.5	3.1	478
53	81	1	19.6	0	2	26	8	0	18	2	0	1	0	0	0	1	0	12.5	2	520	46.2	50	-50	300	26	0	10.8	4.6	2.6	350
54	63	1	21.2	0	2	19	6	0	14	3	0	0	0	0	0	0	0	13.22	1	472	59.3	40	-30	150	32	0	11.1	4.4	2.9	204
55	88	2	25.6	0	1	36	9	0	17	2	0	1	0	1	0	0	0	7.73	1	297	87.5	28	-36	485	19	0	10.4	4.3	3	316
56	67	1	30.2	0	1	23	9	0	5	2	1	0	0	1	0	0	0	7.2	1	424	40	120	-80	240	6	0	9.2	4.1	3	225
57	77	1	23.5	0	1	22	8	0	12	1	0	0	0	0	0	0	1	9.2	1	460	43	30	-40	210	12	0	9	5.3	2.6	505
58	73	1	20.5	0	1	31	10	0	6	2	0	0	0	1	0	0	0	6.9	1	313	70	40	-30	250	7	0	14.3	3.6	3.9	254
59	53	1	20.4	0	2	31	10	0	12	1	0	0	0	0	0	0	1	6	1	461	28	60	-60	150	14	0	14.5	4.4	4.8	257
60	84	1	20.7	1	1	25	8	0	16	2	0	1	0	1	0	0	1	14.5	2	725	28	42	-60	132	21	0	8.6	4.5	2.4	349
61	61	1	22.3	1	2	22	10	0	23	1	0	1	0	0	0	0	0	8.08	1	449	40.1	34	-36	210	25	1	11.6	3.7	1.7	317
62	90	2	22.7	0	2	37	9	3	9	4	0	0	0	0	0	0	0	7.8	1	289	93	16	-20	260	16	0	10.1	3.2	2.2	327
63	74	1	22.3	0	1	16	10	2	13	2	0	1	0	1	0	0	0	9	1	321	87	46	-38	280	16	0	9.4	3.4	3.3	328
64	88	1	21.5	0	1	28	8	0	17	2	0	1	0	0	1	0	1	5.32	1	172	180	32	-30	170	22	0	9.9	4.1	2.6	416
65	68	2	19.3	0	1	25	10	0	7	1	0	1	1	1	0	0	0	7.2	1	300	80	40	-10	240	22	0	11.1	3.6	3.5	389
66	57	1	18.9	1	2	16	7	0	10	1	1	0	0	0	1	0	0	10.42	2	744	18.8	26	-18	360	11	0	12.8	3.5	3.7	342
67	41	2	15.6	1	1	21	7	0	14	3	0	0	0	0	0	0	1	5.2	1	370	38	20	-42	327	17	0	9.4	3.7	3.5	519
69	53	1	19.6	0	1	19	9	0	5	2	1	0	0	1	0	0	1	7.5	2	576	22	60	-34	260	6	0	11.4	4.5	3.8	491
70	82	2	22.3	0	1	32	6	0	10	1	0	1	0	0	0	1	1	7.76	1	337	68.2	28	-30	155	12	0	9.5	3.7	3.2	449
71	26	2	14.7	1	2	11	9	0	6	3	0	0	0	0	0	0	0	8.27	1	295.3	94.8	45	-35	250	9	0	10.8	4.4	4	152
72	56	1	22	0	2	25	7	0	8	1	0	1	0	1	0	0	0	8.2	2	683	17.6	50	-26	450	7	0	12.4	4.3	3.3	534
73	73	1	18.8	0	1	25	10	0	5	2	1	0	0	0	0	0	1	12.1	1	484	52	50	-60	500	6	0	10.4	3.9	3.1	375
74	89	1	18	0	2	21	4	3	8	3	0	0	0	0	0	0	1	8.1	2	540	28	24	-30	500	25	0	10.4	4.4	2.6	426
75	70	2	24.6	0	1	24	10	0	6	2	0	0	1	1	1	0	1	7.5	1	416	43	30	-48	60	7	0	15.6	3.6	3.8	303
76	74	1	21.5	0	1	11	9	7	4	4	0	1	1	1	0	0	0	15.2	1	490	63	22	-26	280	5	0	15.1	3.5	4	253
77	82	2	20.3	0	1	27	5	0	10	1	0	0	0	0	0	0	1	5	1	250	80	10	-20	352	13	0	10.1	3.3	2.8	410
78	84	2	18.1	0	1	32	4	0	6	2	0	0	0	0	0	0	1	5.5	1	343.75	46.6	50	-35	0	9	0	11.6	4	3.2	528
79	57	1	21.5	0	2	16	6	0	20	3	0	0	0	0	0	0	1	8.16	1	355	65	22	-32	230	25	0	12.1	4.3	3.5	453
80	62	2	28.1	0	1	15	10	0	5	2	0	0	0	0	0	0	1	4.27	1	251	67	60	-50	150	6	0	14.5	5.4	4.4	494
82	80	1	22.6	1	1	23	7	0	15	2	0	0	0	1	0	0	1	15.8	2	510	61	36	-42	500	17	0	12.8	3.4	3.3	488
83	76	1	18.7	0	1	26	10	0	11	1	0	0	0	0	0	1	1	7.5	1	312	70	40	-60	210	13	0	11.3	2.8	1.6	390
84	55	1	30.1	1	2	16	9	0	4	4	0	0	0	0	0	0	0	9.58	1	330	87.8	36	-30	190	4	0	11.7	3.4	3.8	329
85	44	1	29	1	2	1	9	5	6	4	0	0	0	0	0	0	0	10.2	2	600	28	42	-56	500	11	0	13.4	4.6	3.1	409
86	24	1	16.2	0	2	15	8	0	8	3	0	0	0	0	0	0	0	11.59	1	400	72.6	26	-26	400	14	0	11.9	3.7	3.8	500
87	20	1	17	1	1	25	8	0	4	1	0	0	0	0	0	0	0	10	2	500	40	60	-40	220	6	0	13.2	3.6	4.5	288
88	82	1	24.9	0	2	21	10	0	15	4	0	0	0	0	0	0	1	8.7	1	311	9	58	-30	239	16	0	11.2	3.5	3.5	204
89	67	2	18.7	0	1	18	8	0	5	1	0	0	0	0	0	0	1	7.5	1	375	53.3	50	-40	250	7	0	8.8	3.6	2.7	591
90	42	1	19.3	1	1	27	7	0	10	1	0	0	0	0	0	0	1	9	1	409	53.7	90	-50	300	12	0	11.1	4.1	2.4	228
91	47	1	15.4	1	2	19	5	0	18	4	0	0	0	0	0	0	1	10.5	1	420	60	34	-30	192	34	1	10.7	4.5	4.1	400
92	59	1	23.3	1	1	31	9	10	6	2	1	0	0	1	0	0	0	10.2	1	425	56.5	50	-30	330	19	0	13.3	3.7	3.2	309
93	67	2	31.2	0	1	22	9	1	8	1	0	0	0	1	0	0	1	8.9	1	329	82	28	-22	220	10	0	11.2	3.6	2	317
94	67	2	26.8	0	2	12	10	3	9	4	0	0	0	1	0	0	1	7.7	1	321	75	50	-32	33	15	0	10.2	4.5	2.5	326
95	42	2	47.6	0	2	6	10	0	22	1	0	0	0	1	0	0	1	8.1	1	324	77	110	-40	0	43	0	13	4.4	2.9	225
96	86	1	20.6	0	2	18	8	0	14	4	0	0	0	1	0	0	1	6.1	1	305	66	10	-26	457	25	0	10.9	3.9	2.3	313
97	88	1	18	0	2	21	3	3	8	3	0	0	0	0	0	0	1	8.1	2	540	28	24	-30	500	15	0	10.4	4.4	2.6	426
98	63	2	16.6	0	1	23	10	0	7	2	0	0	0	0	0	0	1	5.8	1	242	99	24	-32	0	9	0	10.6	4.3	1.8	272
99	79	1	17.9	0	1	25	10	0	6	1	0	0	0	1	0	0	1	9.6	1	436	50	30	-20	80	10	0	9.9	4.6	3.5	393
100	63	1	23.7	1	2	14	8	0	11	3	0	0	0	0	0	0	1	11.6	1	464	53.9	36	-32	335	13	0	8.1	3	3.3	203
101	38	2	25.4	1	2	36	9	1	8	1	0	0	0	0	0	0	1	8.5	1	425	47	40	-40	150	10	0	11.8	3.7	2.6	215
102	35	1	21.3	1	2	17	8	0	4	4	0	0	0	0	0	0	0	8.75	1	417	50	22	-30	420	6	0	10	3.5	2.3	337
103	71	1	24.8	1	1	23	9	0	5	1	0	0	0	0	0	0	0	7.2	2	720	14	100	-30	500	11	0	10.4	5	3.3	430
105	68	2	22.5	0	1	20	8	0	2	2	1	0	0	0	0	0	0	7.45	1	323	71.2	70	-30	120	12	1	10.3	4.3	3.2	195
106	52	2	29.1	0	2	16	6	0	15	4	0	0	1	1	0	0	1	7.1	1	237	127	24	-22	130	19	0	11.4	4.5	3.2	231
107	96	2	23.5	0	1	20	8	0	9	2	0	1	0	1	0	0	1	6.5	1	342	55.5	60	-40	0	11	0	11.1	4.2	3.2	259
108	86	2	21.4	0	2	35	10	0	5	1	0	1	0	0	0	0	1	6.6	1	330	60.6	24	-26	450	6	0	8.9	3.3	2.6	434
109	50	1	22.3	1	1	8	8	1	8	2	0	0	0	1	0	0	1	8.24	1	274	109	80	-86	360	10	0	13.5	3.9	3.8	976
110	78	2	26.9	0	1	26	10	0	5	2	0	1	0	1	1	0	1	6	1	300	66.7	30	-12	0	6	0	11.1	5.2	3.6	266
111	60	1	46.5	0	1	22	10	0	5	2	0	0	0	0	0	0	0	7.5	1	312	77	40	-60	260	8	0	11.5	3.1	2.6	244
112	85	1	22.7	1	2	17	9	0	4	3	0	0	0	1	1	0	1	7.2	1	313	73	32	-24	462	6	0	11.3	3.4	3.1	342
113	73	1	16.1	1	1	19	6	0	3	2	0	0	1	0	1	0	1	4.5	1	264	64	10	-10	140	14	1	13.9	3.6	3.3	292
114	55	1	20.7	1	1	7	10	0	4	2	0	0	0	0	0	0	1	11.2	1	448	56	68	-30	280	5	0	13.2	3.7	4.4	412
115	56	1	20.6	1	1	8	10	1	8	1	0	0	0	0	0	0	0	9.48	1	431	51	42	-50	150	10	0	9.6	3.9	2.7	394
116	46	1	16.1	1	2	12	9	0	11	1	0	0	0	0	0	0	1	11.7	1	403	72	20	-24	290	23	0	12.7	5	2.9	343
117	85	2	18.4	0	1	25	6	0	18	1	0	1	0	0	0	0	0	9.5	1	352	76.7	40	-30	200	19	0	9.8	3.6	3	584
118	67	1	16.8	0	1	15	8	0	22	1	1	0	0	0	0	0	1	12.5	1	481	54	36	-28	480	26	0	8.3	3.4	3.2	356
119	67	2	19.1	0	1	14	9	0	12	1	0	0	0	1	0	0	1	8	1	348	61	30	-30	445	17	0	9.9	4.3	2.4	392
120	46	1	16.3	0	2	16	9	0	23	4	0	0	0	0	0	0	1	8.6	1	330	78	40	-48	210	29	0	11.7	4.4	2.3	328
121	73	2	20.8	1	2	24	9	0	23	3	0	0	0	1	0	0	1	8.2	1	357	64	26	-30	405	28	0	10.7	2.9	2.5	527
122	84	1	26.9	0	1	20	8	3	10	1	1	0	0	1	0	0	0	5.9	1	268	82	52	-24	472	15	0	9.6	4.3	2	446
123	62	1	21.3	0	2	11	9	3	4	4	0	0	0	0	0	0	0	7	1	350	57	20	-20	200	17	0	11.6	4.6	3.6	293
124	53	2	37.4	0	1	14	6	0	7	1	0	0	0	1	0	0	1	10.31	1	303	112.1	20	-36	410	10	0	11.4	4.1	3.1	167
125	79	2	21.4	0	1	33	6	0	10	1	0	0	0	1	0	0	1	5.9	1	393	38.16	55	-35	150	15	1	11.7	2.9	2.9	530
126	69	2	22.9	0	1	14	10	0	7	2	0	0	0	1	0	0	1	2.22	1	328.4	82	40	-18	210	22	1	11	4.3	2.9	323
129	54	1	24.4	1	2	15	9	0	13	3	0	0	0	0	0	0	1	8.9	1	342	76	38	-36	15	17	0	10.2	3.6	3.1	530
130	84	2	22.7	0	1	13	9	3	19	1	1	0	1	0	0	0	1	6.5	1	224	129	30	-10	0	25	0	9.9	4.4	3.6	171
131	63	1	18.6	0	1	18	10	0	4	1	0	0	0	0	0	0	0	6.7	1	478	29	40	-30	250	6	0	8.9	3.7	3.2	549
132	78	2	27.6	0	1	28	8	0	6	2	0	0	0	0	0	0	1	9.2	1	328	85	40	-40	150	7	0	12	3.8	3.4	327
133	43	1	28.1	1	2	16	9	0	5	4	0	0	0	0	0	0	0	11	1	440	57	28	-32	180	8	0	15.7	3.1	3.1	306
134	54	1	20.9	0	2	20	8	0	5	4	0	0	0	0	0	0	1	6.05	1	242	103	16	-22	230	8	0	10.3	3.4	2.8	447
135	78	1	19.9	1	1	24	10	0	14	2	0	0	0	0	0	0	1	11.7	1	344	99	60	-40	475	16	0	14.7	4.9	2.6	350
136	81	2	15.1	0	1	34	9	0	13	1	0	0	0	1	0	0	1	8	1	375	42	20	-20	220	15	0	12	3.5	2.3	551
137	32	1	24.5	1	2	16	9	0	10	4	0	0	0	0	0	0	0	10.3	1	332	93	32	-22	320	16	0	11.4	4	2.5	265
138	58	1	27.8	0	1	19	9	0	5	1	0	0	0	0	0	0	0	9	1	321	8.1	60	-40	150	5	0	16.3	4.6	3.6	236
139	63	1	31.7	0	2	14	7	0	11	2	0	0	0	0	0	0	0	6.6	1	275	87.27	40	-30	200	26	0	10.7	3.7	3.1	502
140	94	1	23.8	0	1	26	10	0	8	2	0	1	0	1	0	0	0	6.5	1	361	50	20	-26	310	9	0	8.9	3.9	3	338
141	65	1	34.5	0	2	16	10	3	8	4	0	0	0	0	0	0	0	10.2	1	425	56.4	48	-34	430	13	0	14.4	3.7	3.6	245
142	69	1	22.3	1	1	26	8	0	9	1	0	0	0	0	0	0	1	5.2	1	325	80	30	-20	80	10	0	12	3.1	4	229
143	64	1	20.1	0	2	14	8	0	20	1	0	1	0	1	0	0	1	8.29	1	445	45	42	-48	0	20	0	10.2	4.4	1.9	198
144	44	1	25.5	1	1	25	4	0	26	2	0	0	0	1	0	0	0	13	2	541.7	44.3	100	-60	310	22	0	11.6	5.4	2.6	462
145	58	1	19	0	1	22	9	0	5	2	1	0	0	1	0	0	1	6.58	1	253	102	40	-48	350	8	0	6.9	3.2	2.7	794
146	75	2	21.8	0	2	26	10	0	6	4	0	0	0	0	0	1	1	5	1	312	51	40	-30	80	7	0	12.1	5.1	2.7	568
147	82	2	23.9	0	1	26	3	0	10	3	0	0	0	0	0	0	1	9.24	1	264	133	20	-22	0	14	0	10.6	3.6	2.5	346
148	78	1	30	1	2	26	7	0	7	3	0	0	0	0	0	0	0	9.88	1	492	41	22	-28	260	9	0	13	3.9	3.1	274
149	79	2	29.5	0	2	17	10	1	4	1	0	0	0	1	0	0	0	8.5	1	314	86	30	-46	140	6	0	14	3.5	3.3	229
150	63	1	23.6	0	2	14	3	0	17	3	0	0	0	0	0	0	0	12.3	1	384	60	60	-30	400	20	0	11.7	4.3	3.3	294
151	75	1	13.7	1	1	24	8	0	4	2	0	0	0	0	1	0	0	5.3	1	331	48	60	-40	160	6	0	14.4	3.8	3.5	771
152	91	1	18.4	0	1	27	9	1	14	1	0	0	0	0	0	1	1	8.7	1	310	90	20	-40	180	18	0	9.8	4.3	2.8	189
153	68	2	29.6	0	2	14	9	0	9	3	0	0	0	0	1	0	1	9.1	1	325	86	80	-50	445	16	0	11.6	4.5	3.3	275
154	69	1	18.4	0	1	16	7	0	19	1	0	0	0	0	0	0	1	5.4	1	225	106	22	-34	26	23	0	10.7	3.8	1.9	273
155	63	2	16.6	0	1	23	10	0	7	1	0	0	0	0	0	1	1	5.8	1	242	99	24	-32	0	9	0	10.6	4.5	1.8	272
156	69	1	16.1	1	1	31	8	0	8	1	0	0	0	1	0	0	1	10.2	1	392	66	26	-32	280	8	1	9.8	3.3	2.4	358
157	41	1	19.3	1	2	15	6	0	23	3	0	0	0	0	0	0	1	13	2	650	30.7	40	-16	150	24	0	12.7	4.4	2.9	458
158	49	1	20.1	1	1	18	6	0	14	2	0	0	1	0	0	0	1	9.4	1	335	83.5	40	0	500	16	0	9.5	3.8	2.2	349
159	80	2	24.9	0	2	22	9	4	4	3	0	0	0	1	0	0	1	6.9	1	345	58	26	-20	52	12	0	11.8	3	4.1	679
160	39	1	22.9	1	1	19	6	0	6	1	0	0	0	0	0	0	0	2.55	1	318	25.1	24	-58	300	7	0	10.1	3.7	3	652
161	90	2	23.7	0	2	23	8	0	6	4	0	0	0	0	0	0	1	7.1	1	309	74	32	-30	277	11	0	11.1	3.9	2.9	202
162	77	1	22.7	0	2	13	9	0	5	4	0	0	0	1	0	0	1	9.3	1	332	84	40	-30	327	7	0	11.3	2.7	2.4	324
163	45	2	14.1	1	2	25	4	0	20	3	0	0	0	0	0	0	1	7.62	1	263	110	18	-26	0	35	1	12.7	4.7	3.7	275
164	88	2	22.6	0	1	10	10	0	14	2	0	0	1	0	0	0	1	6.5	1	309	67	28	-32	0	17	0	13.2	5.1	4.4	153
165	79	2	32.4	1	1	23	10	0	9	2	0	0	0	1	0	0	1	10.4	1	288	125	60	-35	150	11	0	11	3.6	2.4	397
166	66	1	18.8	0	2	22	9	0	17	1	0	1	0	0	0	0	0	8.7	1	395	55.6	26	-30	300	27	0	9.5	3.2	2.7	277
167	75	2	21	0	2	16	3	7	14	3	1	0	0	1	0	0	1	7.8	1	390	51	40	-12	243	14	1	9.4	5.2	4	259
168	58	1	20.8	1	2	22	9	0	6	1	0	0	0	0	1	0	0	10.2	1	309	107	32	-28	490	15	1	11.4	4.4	3.1	313
169	74	1	27.5	1	1	12	9	0	7	2	0	0	0	1	0	0	0	8.4	1	381	57.7	60	-20	220	8	0	11.1	3.1	4.1	204
170	41	1	19.3	1	2	15	8	0	23	3	0	0	0	0	0	0	1	13	2	650	30.7	40	-16	150	24	0	12.7	4.4	2.9	458
171	51	1	22.6	0	1	32	5	0	10	1	0	0	0	1	0	0	1	8.5	1	340	74	40	-28	221	16	0	11.5	4.2	2.3	196
172	89	1	21.3	0	1	22	7	0	21	2	0	0	1	0	1	0	1	6.2	1	187	176	24	-40	220	22	0	10.6	3.3	2.6	260
173	52	1	20.4	1	1	12	10	1	9	1	0	0	0	0	0	0	1	11.5	2	522	42	60	-40	260	11	0	10.4	3.4	4.6	518
174	81	1	26.6	0	1	26	8	0	6	2	0	1	1	1	0	0	1	13.8	2	600	38.3	40	-26	600	7	0	8.3	3.5	3.2	270
175	71	1	23.2	0	1	17	9	0	8	1	0	0	0	1	0	1	0	9.6	1	384	65	40	-60	280	9	0	10.4	3.4	2.8	321
176	90	2	23.7	0	2	23	9	0	6	4	0	0	0	0	0	1	1	7.1	1	309	74	32	-30	277	11	0	11.1	3.9	2.9	202
177	69	1	16.1	1	1	31	8	0	8	1	0	0	0	1	0	0	1	10.2	1	392	66	26	-32	280	30	1	9.8	3.3	2.4	358
178	63	2	16.6	0	1	23	8	0	7	1	0	0	0	0	0	1	1	5.8	1	242	99	24	-32	0	9	0	10.6	5.5	1.8	272
179	55	1	35.6	1	2	24	10	1	7	1	0	0	0	0	0	0	1	13.4	2	558	43	60	-50	250	8	0	15	3.9	3.6	586
180	58	2	37.7	0	1	12	10	2	7	1	0	0	0	0	0	0	1	11.6	1	374	83	36	-40	115	10	0	12.1	4.2	2.5	221
181	81	1	20.2	0	1	32	10	0	10	2	0	0	0	0	0	0	0	8.05	1	366	60.1	42	-20	420	12	0	10.3	4.1	2.5	639
182	87	2	24.6	0	2	24	3	0	8	4	0	1	0	0	0	0	1	6.5	1	433	34.64	50	-30	0	9	0	13.3	4.4	3.6	334
183	43	1	28.4	1	2	13	10	1	10	1	1	0	0	0	0	0	1	9.2	1	328	88	40	-40	200	14	0	10.7	4.7	3.2	216
184	63	1	15.1	0	1	20	10	0	7	1	0	1	0	0	0	0	1	7.5	1	312.5	76.9	50	-35	150	36	1	10	4	1.9	264
185	51	1	20.3	0	2	34	8	0	28	1	0	0	0	0	0	0	1	10.5	1	477	46.12	60	-40	200	33	0	13.4	3.8	2.7	237
186	30	1	25	1	2	35	10	0	18	1	0	0	0	0	0	0	1	8.2	1	292.8	95.56	60	-50	200	22	0	11	4.5	2.9	410
187	55	1	39.1	1	1	17	9	3	9	2	0	1	0	0	0	0	1	8.51	1	387	57.6	16	-24	0	13	0	10.5	4.9	3.5	202
188	66	1	17.6	0	1	32	10	3	8	1	0	0	0	1	0	0	1	8.21	1	283	102	26	-30	180	12	0	8	4.4	2.8	634
189	78	2	30.1	0	2	14	8	2	14	3	0	0	0	1	0	0	1	5.8	1	242	99	20	-26	0	18	0	11.6	3.9	4	336
190	30	1	26	0	2	16	5	0	8	3	0	0	0	0	0	0	1	8.09	2	539	27	20	-20	0	17	0	13.4	4.3	4.2	357
191	78	1	26.7	0	1	14	9	0	5	2	0	0	0	1	0	0	1	10.1	1	388	67	48	-60	100	6	0	9.2	4.2	3.4	342
192	75	2	21	0	2	16	3	7	14	3	1	0	0	1	0	0	1	7.8	1	390	51	40	-12	243	29	1	9.3	4.1	4	543
193	47	1	35.9	1	1	20	4	6	7	3	0	0	0	1	0	0	1	15	2	500	60	40	-40	100	14	0	13.2	3.8	3.7	251
194	65	2	27.6	0	1	26	8	0	5	2	0	0	1	1	1	0	1	13.1	2	655	30	40	-60	40	13	0	7	4.4	2.5	249
195	92	2	12	0	1	20	8	0	3	2	0	0	0	0	0	1	1	5.66	1	314	57.32	40	-35	80	8	0	9	3.4	2.9	509
196	80	2	26.9	0	2	13	9	0	5	4	0	0	0	0	0	1	1	7.3	1	429	39.6	50	-30	15	14	0	12.7	3.1	4	357
197	83	1	17.9	0	1	24	9	0	11	2	0	0	0	0	0	0	1	6.6	1	330	61	46	-40	280	14	0	11.2	3.2	2.5	545
198	55	1	30.6	0	2	17	9	0	3	4	0	0	0	1	0	0	1	10.4	1	400	65	62	-36	200	4	0	11.7	3.8	4.2	365
199	71	1	20	0	1	6	10	1	9	2	0	0	0	1	0	0	1	10.6	2	530	37	45	-40	150	10	0	13.6	3.7	3.4	462
200	63	1	30.4	1	1	23	8	0	5	3	0	0	0	1	0	0	1	8.3	1	346	69	80	-64	492	7	0	11.7	2.7	2	312
201	87	2	21.1	0	1	26	8	0	9	2	0	0	0	0	0	0	1	7.25	1	290	86.2	50	-40	130	12	0	11.5	3.9	3.3	647
202	72	2	19.7	0	1	14	9	0	12	2	0	0	0	1	0	0	1	6.2	1	387	41	30	-30	200	14	0	10.9	3.7	2.2	395
203	50	1	35.6	1	2	22	9	0	15	1	0	0	0	1	0	0	1	9.9	1	495	40	40	-40	200	16	0	11.6	3.9	2.9	283
204	79	1	22.9	0	1	29	8	0	15	1	0	0	0	0	0	0	1	7.4	1	370	54	20	-20	200	17	0	12.2	4.9	3.2	253
205	74	1	22.4	0	1	30	10	0	5	2	1	0	0	1	0	0	1	11	2	550	36.3	50	-35	300	8	0	9.2	3.4	2.7	410
206	61	1	29.5	1	2	12	10	2	6	4	0	0	0	1	0	0	1	9.1	2	535	32	32	-30	200	7	0	11.7	4.5	4.3	489
207	62	2	38.4	0	2	23	8	9	30	4	0	0	0	1	0	0	0	6.9	1	238	122	60	-50	210	31	0	8.4	3	2.1	445
208	70	1	16.9	1	1	16	10	0	11	2	0	0	0	0	1	0	1	9.6	1	400	60	40	-16	375	24	1	13.3	4.4	3.3	269
209	77	2	41.7	0	1	26	9	0	15	2	0	1	0	0	1	0	1	8.2	1	273	109	32	-40	80	19	0	11.4	4.1	3.8	206
210	78	2	29.1	0	1	18	9	0	6	2	0	0	0	1	1	0	1	4.9	1	350	40	30	-42	0	7	0	11.8	3.8	3.6	250
211	67	1	22	1	2	26	10	1	7	4	0	0	0	0	0	0	1	7.6	2	633	18.9	40	-30	360	11	0	14.9	4.6	4	462
212	64	1	23.8	1	2	21	10	0	10	1	0	0	0	0	0	0	1	12.5	1	446	63	60	-40	250	11	0	13.9	3.7	2.6	412
213	83	1	18	0	1	10	10	0	7	2	0	0	0	0	1	0	1	9.88	1	366	74	32	-30	320	11	0	12.5	3.6	2.8	235
214	61	1	21.3	0	2	18	8	0	7	4	0	0	0	0	0	0	1	5	1	385	34	20	-20	390	9	0	11.1	4.3	2.6	346
215	79	1	22.1	0	1	19	10	0	4	2	0	0	0	0	1	0	1	12.9	1	460	61	40	-48	210	18	0	7.1	4.5	3.3	553
216	59	2	23	0	2	18	10	0	14	3	0	0	0	0	0	0	1	8.6	1	268	119	60	-80	130	15	0	12.4	3.8	4.7	260
217	61	1	30.5	0	1	18	6	0	9	1	0	0	0	0	0	0	1	9.6	1	480	41	40	-40	200	12	0	9.5	3.3	2.3	219
218	63	1	29.1	1	2	17	10	0	5	4	0	0	0	0	0	0	0	12.5	2	543	42	60	-46	300	5	1	11.5	3.6	3.8	428
219	90	2	22.5	0	1	19	7	0	5	4	0	0	0	0	0	0	0	6.9	1	276	91	12	-26	45	7	0	10.4	3.5	2	461
220	76	2	12.4	0	1	22	7	0	10	1	0	0	0	0	0	0	1	7.9	1	343	67	24	-24	260	12	0	8.6	5	2.9	674
221	80	1	21.5	0	1	14	8	0	6	2	0	0	0	0	1	0	1	11.74	1	365	90	20	-24	340	8	0	9.2	3	3.3	348
222	29	2	27.3	0	2	6	10	0	11	4	0	0	0	0	0	0	1	6.5	1	240	112	30	-36	130	13	0	11	4.2	3.1	272
223	83	2	21.6	0	1	25	5	0	10	2	1	0	0	0	0	0	1	6.9	1	237	122	35	-30	100	12	0	9	4.6	3.7	243
224	81	2	28.5	0	1	19	10	0	4	2	0	0	0	1	0	0	1	7.2	1	288	86.8	80	-24	80	8	0	12.4	3.5	4.1	237
225	81	2	31.7	1	1	21	9	0	10	2	0	0	0	0	1	0	1	7.2	1	240	125	44	-36	89	13	0	9.8	3.2	3.9	168
226	84	1	26	0	1	24	9	0	8	1	0	0	0	1	0	0	1	5.95	1	238	105	32	-30	280	8	1	9.6	4.2	2	420
227	91	1	21.5	1	1	25	8	0	6	1	0	0	0	0	1	0	1	8.03	1	309	84	24	-24	260	11	0	10.1	3.1	2.7	260
228	29	2	28.6	0	2	17	7	0	25	4	0	0	0	0	0	0	1	8.9	1	494	36	36	-30	312	29	0	10.9	4.3	1.7	409
229	80	1	22.7	0	1	13	10	1	12	2	0	0	0	0	0	0	1	9.3	1	465	43	24	-12	500	14	0	11.6	3	3.5	217
230	54	1	29.4	1	1	18	10	2	4	2	0	0	0	0	0	0	0	17.5	2	875	23	60	-80	150	9	0	8.7	4.7	2.6	383
231	84	1	17.7	0	1	25	10	0	24	2	0	0	0	0	1	0	1	8.27	2	551	27.2	20	-28	420	22	0	7.9	4.3	2.7	270
232	56	1	26	0	2	16	9	7	4	4	0	0	0	1	0	0	0	7.4	1	411	43	80	-60	160	6	0	10.2	3.8	2.4	222
233	91	1	24	0	1	26	10	0	4	1	0	0	0	1	0	0	1	10.6	2	815	15.9	20	-20	220	6	0	10.2	3.5	4.1	312
234	86	2	22.2	0	2	26	3	0	14	3	0	0	0	1	0	0	1	6.67	1	230	126	24	-22	0	19	0	11.1	3.6	3.2	279
235	81	2	24	0	1	25	10	1	8	1	0	0	0	1	0	1	1	6.6	1	220	136	14	-16	20	15	0	9.7	3.6	2.4	394
236	57	1	18.9	0	1	12	10	1	23	2	0	0	0	0	0	0	1	6.2	1	310	64.5	40	-30	150	23	0	10.5	3.9	2.9	454
237	79	2	24.8	0	1	13	10	0	4	2	0	0	1	1	0	0	1	6.05	1	403	37	38	-30	180	6	0	8.7	3.1	3.4	223
238	60	1	29.4	1	1	15	10	0	7	2	0	0	0	0	0	0	0	13.6	1	423	66	40	-40	135	8	0	17.2	3.9	3.9	323
239	42	1	29.4	1	1	12	7	0	25	1	0	0	0	1	0	0	0	11.9	1	372	86	22	-30	300	32	0	9	4.7	2.9	410
240	90	1	26.3	1	1	16	9	0	6	2	0	1	0	0	0	0	1	7.9	1	360	61	22	-30	390	8	0	9.6	4	3.2	280
241	52	2	22.2	0	1	16	10	0	8	2	0	0	0	1	0	0	1	9.1	1	303	99	20	-20	40	10	0	13.1	3.4	3.4	496
242	63	1	24.6	1	1	10	8	0	6	2	0	0	1	0	0	0	1	10.5	2	583	30.8	68	-48	20	7	0	9.2	4.4	3.8	502
243	54	2	35.4	0	1	19	3	0	20	1	0	0	0	0	0	0	1	9	1	346	75	30	-20	0	32	0	12.6	5.6	4.1	245
244	79	2	27.6	0	1	21	10	0	24	2	0	0	1	1	0	0	1	6.6	1	215	105	20	-30	100	30	0	8.2	3.8	2	255
245	83	2	27.2	0	1	16	9	0	5	2	0	0	0	0	0	0	1	6	1	375	42.6	60	-45	50	8	0	12.5	4.7	3.6	509
246	73	1	22	1	1	20	10	0	4	2	1	0	0	0	0	0	1	9	2	500	36	70	-50	450	7	0	8.9	3	2.7	337
247	85	2	25.5	0	1	26	9	1	6	1	0	1	0	1	0	0	0	4.9	2	326	46	38	-40	200	9	0	11.2	3.8	2.2	457
248	64	1	22.4	1	1	17	9	0	9	1	0	0	0	0	0	0	1	8	2	533	28	30	-26	240	13	0	10.8	3.5	3.8	535
249	45	1	30.8	1	2	17	9	0	5	4	0	0	0	0	0	0	0	9.21	2	575	27.8	70	-50	300	5	0	8.3	3.8	2.3	438
250	88	2	25.3	0	1	16	7	0	6	3	0	0	0	0	0	0	1	8.47	1	352	68.18	28	-20	0	8	0	12.6	4.2	4.1	287
251	73	1	26.9	0	2	17	5	0	24	3	0	0	0	0	0	0	1	8.8	1	293	102.3	60	-30	250	34	0	14.8	3.4	3.9	476
252	58	1	16.5	1	1	21	7	0	19	2	0	0	0	1	0	1	0	6.4	1	291	76	60	-28	500	22	0	11.3	4.3	3.3	322
253	39	1	28	0	2	21	9	6	4	4	0	0	0	1	0	0	0	14.1	2	705	28	100	-60	310	4	0	9.4	4.7	2.8	295
254	75	1	24.9	0	1	16	7	0	10	3	1	0	0	0	0	0	0	7.8	1	390	51.3	20	-20	350	14	0	10.4	4.2	3	396
255	80	1	26.2	0	2	15	6	0	27	3	0	0	0	1	0	0	1	8.1	1	338	71	40	-50	220	37	0	10.6	4.4	4	326
256	57	1	25.6	1	1	17	8	0	6	1	0	0	0	0	0	0	1	10.8	1	415	63	60	-42	220	8	0	9.8	3.1	2.3	385
257	63	1	26.8	1	2	6	9	7	9	4	0	0	0	0	0	0	1	10.3	1	429	56	60	-40	360	10	0	9.3	4.8	3.3	496
258	50	1	23	0	2	15	8	0	4	3	0	1	0	0	0	0	1	12.5	2	625	32	80	-40	180	11	0	8.4	4.2	4.1	287
259	55	1	14.7	0	1	19	7	2	9	1	0	0	0	0	0	0	1	9.3	1	465	43	80	-70	450	11	0	9.6	4.6	3.6	424
260	64	2	17.3	0	1	18	10	0	4	1	0	0	0	0	0	0	0	5.2	1	288	62.5	32	-8	170	5	0	10	3.4	2.5	202
261	67	1	22.5	1	2	24	9	0	7	1	0	0	0	1	0	0	1	11.5	2	638	28.2	60	-45	250	12	0	14.5	3.8	4.1	616
262	74	2	18.5	0	1	17	8	0	8	2	0	0	0	1	0	0	1	4.5	1	204	117	26	-48	0	15	0	9.9	3.5	2.9	314
263	52	1	21.1	1	2	25	5	0	19	3	0	0	0	0	0	0	1	12.28	1	491	50.9	40	-36	0	28	0	11.4	4.5	2.7	269
264	89	2	31.6	0	2	25	8	0	38	4	0	0	0	0	0	0	1	8.9	1	330	82.7	14	-26	50	37	0	8.9	4.4	2.5	333
265	77	1	15.2	0	2	15	10	1	5	4	0	0	0	0	0	0	0	7.3	1	384	47	28	-24	382	8	0	10.8	3.8	2.1	383
266	42	2	41.8	1	1	18	8	0	4	2	0	0	0	0	1	0	1	9.9	2	584	29.1	60	-50	300	5	0	13.6	4.9	4.8	240
267	74	1	19.3	0	1	22	5	0	5	2	0	0	0	0	1	0	1	8.15	2	543	28	28	-32	280	7	0	12.3	3.6	3.6	308
268	39	1	36.3	0	1	21	10	0	17	2	0	0	0	1	0	0	1	17.5	2	922	21	78	-76	380	19	0	12.1	4.8	3.8	245
269	53	1	34.9	0	1	15	10	1	5	1	0	0	0	1	0	0	1	7.6	1	475	33	60	-40	450	7	0	14.8	4.1	3.1	334
270	63	1	16.4	1	1	30	8	1	29	2	0	0	0	0	1	0	1	12.1	1	366	90	30	-34	180	35	0	11.2	4.6	3.1	337
271	71	1	19.9	1	1	17	10	0	5	2	0	0	0	1	1	0	1	12	2	546	40	40	-38	275	10	0	10.6	4	3.9	644
272	51	1	21.1	1	1	12	10	0	6	2	0	0	0	0	1	0	1	7.2	1	378	50	40	-30	150	7	0	12.7	5.1	2.4	287
273	79	1	25.1	0	1	16	7	0	8	2	0	0	0	1	0	0	1	8	2	500	32	60	-45	200	9	0	13.4	3.9	3.4	390
